# Supplementary material for: Advancements in fire-related toxic gas detection and prophylactic strategies: A focus on cyanide concentration analysis and antidote efficacy in controlled smoke inhalation models
Source: PLoS One. 2026 Jun 15;21(6):e0333779. doi: 10.1371/journal.pone.0333779 (PMC13268134; doi:10.1371/journal.pone.0333779)
Supplement: S1 File — The study utilized 8–10-week-old B6(C57BL/6) mice, assigned to receive either a low dose (25 mg/mL hydroxocobalamin + 1 mg/mL deferoxamine) or a high dose (150 mg/mL hydroxocobalamin + 6 mg/mL deferoxamine) via nebulization. Both formulations were reconstituted in 0.3 M Tris buffer. A minimum of three mice per group was included to ensure statistical reliability. Following inhalation, the mice were observed over an one-week period to assess therapeutic efficacy and toxicological safety. Throughout the observation period, none of the mice displayed adverse reactions, abnormal behavior, or mortality, demonstrating the tolerability of both dosing regimens. S2 Fig. Mortality distribution in mice exposed to HCN. A mortality distribution analysis was conducted to examine the relationship between hydrogen cyanide (HCN) concentration, exposure duration, and survival rate in mice. Figure 1 presents the mortality distribution across different HCN concentrations and exposure times, with each data point representing a unique concentration-duration combination. The distribution highlights the dose-dependent toxicity of HCN, where increased concentrations and prolonged exposure durations correlate with higher mortality rates. This distribution provides critical insights into the lethal thresholds of HCN, helping to establish safe exposure limits and improve understanding of acute toxicity mechanisms. S3 Fig. Calibration curve of hydroxocobalamin. The compound analyzed was hydroxocobalamin, with a correlation coefficient of r = 0.998196 and r2 = 0.996395. The calibration curve equation was 14.3037 * x + −15.7776, using an external standard response type based on area. The curve type was linear, with the origin included, and the weighting was 1/x, with no axis transformation applied. S4 Fig. Calibration curve of cyanocobalamin. The compound analyzed was cyanocobalamin, with a correlation coefficient of r = 0.996805 and r2 = 0.993620. The calibration curve equation was 30.8594 * x + [file pone.0333779.s001.zip]

Archive with 11 entries (10 files):
- PLOS_ONE_Supporting Information/
- PLOS_ONE_Supporting Information/S1_Fig.tif.tif
- PLOS_ONE_Supporting Information/S1_Table.xlsx
- PLOS_ONE_Supporting Information/S2_Fig.tif.tif
- PLOS_ONE_Supporting Information/S2_Table.xlsx
- PLOS_ONE_Supporting Information/S3_Fig.tif.tif
- PLOS_ONE_Supporting Information/S3_Table.xlsx
- PLOS_ONE_Supporting Information/S4_Fig.tif.tif
- PLOS_ONE_Supporting Information/S5_Fig.tif.tif
- PLOS_ONE_Supporting Information/S6_Fig.tif.tif
- PLOS_ONE_Supporting Information/S7_Fig.tif.tif
